# Supplementary material for: A Novel Weizmannia coagulans Strain WC412 with Superior Environmental Resilience Improves Growth Performance of Mice by Regulating the Intestinal Microbiota
Source: Animals (Basel). 2025 Aug 20;15(16):2446. doi: 10.3390/ani15162446 (PMC12382663; doi:10.3390/ani15162446)
Supplement: Supplementary file 1 [file animals-15-02446-s001.zip]

Archive with 1 entries (1 files):
- animals-3751766-supplementary.xlsx
