# Supplementary material for: A Novel Weizmannia coagulans Strain WC412 with Superior Environmental Resilience Improves Growth Performance of Mice by Regulating the Intestinal Microbiota
Source: Animals (Basel). 2025 Aug 20;15(16):2446. doi: 10.3390/ani15162446 (PMC12382663; doi:10.3390/ani15162446)
Supplement: Supplementary file 1 [file animals-15-02446-s001.zip › animals-3751766-supplementary.xlsx]

## Sheet: CK-HS
ID	CK1	HS3
Eubacterium	0.0190553	0.015989	0.00306629
Pseudoflavonifractor	0.00352342	0.00212144	0.00140198
Schaedlerella	0.00339295	0.0022269	0.00116605
Limosilactobacillus	0.000810611	0.000140126	0.000670485
Coprobacillus	0.000408512	0.000122724	0.000285788
Agathobaculum	0.000174142	8.26124e-05	9.15296e-05
Capnocytophaga	0.000223746	0.000136998	8.67485e-05
Megasphaera	8.13042e-05	4.70868e-05	3.42174e-05
Dehalobacterium	5.45216e-05	2.07122e-05	3.38094e-05
Holdemania	0.000101201	8.03691e-05	2.08323e-05
Anaerovorax	3.20106e-05	1.49407e-05	1.70699e-05
Shinella	1.73104e-05	8.57587e-07	1.64528e-05
Anaerofilum	5.43986e-05	3.93378e-05	1.50608e-05
Hathewaya	3.00753e-05	1.60284e-05	1.4047e-05
Chlorobaculum	1.91599e-05	5.36265e-06	1.37973e-05
Carboxydothermus	1.04395e-05	2.9581e-06	7.48139e-06
Thermincola	9.45739e-06	3.03419e-06	6.42321e-06
Amylolactobacillus	8.23139e-06	2.04222e-06	6.18917e-06
Candidatus_Dichloromethanomonas	6.46165e-06	8.96448e-07	5.5652e-06
Candidatus_Nanoperiomorbus	5.91047e-06	4.27258e-07	5.48322e-06
Pseudoleptotrichia	7.05804e-06	1.8583e-06	5.19974e-06
Thermoanaerosceptrum	9.32123e-06	4.70809e-06	4.61314e-06
Desulfofundulus	5.58129e-06	9.74967e-07	4.60632e-06
Scardovia	5.1229e-06	9.14256e-07	4.20864e-06
Syntrophothermus	7.00454e-06	2.92555e-06	4.07898e-06
Rippkaea	4.04654e-06	0	4.04654e-06
Urinicoccus	4.3379e-06	4.92988e-07	3.84491e-06
Nitrosomonas	1.30861e-05	9.2541e-06	3.83198e-06
Gudongella	9.75676e-06	6.22915e-06	3.52762e-06
Rhodospirillum	4.97485e-06	1.75485e-06	3.22001e-06
Orpinomyces	3.12249e-06	0	3.12249e-06
Finegoldia	6.68692e-06	3.59615e-06	3.09077e-06
Paraburkholderia	1.07435e-05	7.75571e-06	2.9878e-06
Oleiphilus	2.77845e-06	3.41612e-07	2.43684e-06
Cycloclasticus	2.69204e-06	3.35297e-07	2.35674e-06
Pseudorhizobium	2.22243e-06	0	2.22243e-06
Caenibacillus	2.80741e-06	5.8576e-07	2.22165e-06
Lucifera	3.97956e-06	1.80601e-06	2.17354e-06
Kallipyga	5.14572e-06	3.10672e-06	2.03901e-06
Sporolituus	2.25534e-06	2.44147e-07	2.01119e-06
Flammeovirga	1.63764e-05	1.45368e-05	1.8396e-06
Alteribacter	2.15787e-06	4.02649e-07	1.75522e-06
Fervidicola	2.29606e-06	5.61151e-07	1.73491e-06
Acetomicrobium	2.0282e-06	4.27258e-07	1.60094e-06
Candidatus_Omnitrophus	1.78112e-06	1.83111e-07	1.59801e-06
Galactobacillus	1.52626e-05	1.37061e-05	1.55651e-06
Heliobacterium	1.51685e-06	0	1.51685e-06
Exiguobacterium	6.72666e-06	5.22293e-06	1.50373e-06
Desulfosarcina	1.48429e-06	0	1.48429e-06
Syntrophaceticus	1.43403e-06	0	1.43403e-06
Calditerricola	1.60732e-06	3.53917e-07	1.25341e-06
Roseovarius	1.2967e-06	1.09769e-07	1.18693e-06
Ilyobacter	1.17879e-06	0	1.17879e-06
Deefgea	1.16804e-06	0	1.16804e-06
Demequina	1.0619e-06	0	1.0619e-06
Polaromonas	9.92369e-07	0	9.92369e-07
Olleya	2.15838e-06	1.21313e-06	9.45253e-07
Pilibacter	9.03769e-07	0	9.03769e-07
Succinatimonas	3.01341e-06	2.14324e-06	8.70171e-07
Fructilactobacillus	8.41746e-07	0	8.41746e-07
Methylobacterium	6.32318e-06	5.53831e-06	7.84868e-07
Negativicoccus	8.54018e-07	1.09769e-07	7.44249e-07
Photorhabdus	1.79034e-06	1.06612e-06	7.24226e-07
Niabella	2.90863e-06	2.24152e-06	6.67115e-07
Bergeriella	5.17992e-07	0	5.17992e-07
Bowmanella	3.57834e-07	0	3.57834e-07
Methyloversatilis	3.10115e-07	0	3.10115e-07
Pelobium	2.68375e-07	0	2.68375e-07
Desulfohalobium	1.86069e-07	0	1.86069e-07
Aromatoleum	1.26074e-06	1.07875e-06	1.81997e-07
Martelella	1.78917e-07	0	1.78917e-07
Malikia	1.78917e-07	0	1.78917e-07
Shimia	1.24046e-07	0	1.24046e-07
Candidatus_Phytoplasma	2.68375e-07	1.83111e-07	8.52648e-08
Proteus	1.5804e-06	1.52268e-06	5.77188e-08
Seoulvirus	0	0	0
Arsenophonus	0	0	0
Chamaesiphon	0	0	0
Franconibacter	0	0	0
Poushouvirus	0	0	0
Idiomarina	3.45766e-06	3.52491e-06	-6.72578e-08
Pelolinea	8.99666e-08	1.83111e-07	-9.31439e-08
Viridibacillus	4.55664e-06	4.67634e-06	-1.19702e-07
Xanthomonas	1.59966e-06	1.83288e-06	-2.33217e-07
Corticibacter	4.89032e-07	8.05298e-07	-3.16266e-07
Pseudothermotoga	0	3.41612e-07	-3.41612e-07
Pseudacidovorax	6.40514e-07	9.87597e-07	-3.47084e-07
Pseudopedobacter	0	3.66221e-07	-3.66221e-07
Aquaspirillum	3.72138e-07	8.22295e-07	-4.50157e-07
Dermacoccus	1.24046e-07	6.02757e-07	-4.78711e-07
Williamsia	0	4.93799e-07	-4.93799e-07
Methanolobus	9.876e-07	1.54162e-06	-5.54022e-07
Mycolicibacter	4.19857e-07	1.02484e-06	-6.0498e-07
Pseudoclavibacter	1.86069e-07	8.46904e-07	-6.60835e-07
Micropruina	0	6.94718e-07	-6.94718e-07
Rhodopseudomonas	1.86069e-07	9.44369e-07	-7.583e-07
Prauserella	0	7.85867e-07	-7.85867e-07
Pelagivirga	2.48092e-07	1.04782e-06	-7.99731e-07
Algicola	3.72138e-07	1.21231e-06	-8.40176e-07
Pseudarthrobacter	0	8.95637e-07	-8.95637e-07
Kutzneria	0	9.68167e-07	-9.68167e-07
Collimonas	0	1.03001e-06	-1.03001e-06
Allochromatium	0	1.03001e-06	-1.03001e-06
Samwavirus	2.48092e-07	1.32289e-06	-1.0748e-06
Ramlibacter	0	1.09656e-06	-1.09656e-06
Acetohalobium	3.10115e-07	1.46115e-06	-1.15104e-06
Tsukamurella	0	1.15209e-06	-1.15209e-06
Pseudoxanthomonas	2.37802e-06	3.56588e-06	-1.18786e-06
Rhodovibrio	0	1.2115e-06	-1.2115e-06
Rhodoferax	1.2011e-06	2.58475e-06	-1.38365e-06
Serinicoccus	3.10115e-07	1.69462e-06	-1.3845e-06
Staphylospora	1.86069e-07	1.63358e-06	-1.44751e-06
Salinibacillus	1.72269e-06	3.23348e-06	-1.51079e-06
Methylophilus	6.20231e-07	2.24702e-06	-1.62679e-06
Beutenbergia	0	1.72311e-06	-1.72311e-06
Actinokineospora	2.699e-07	2.00967e-06	-1.73978e-06
Aquisalibacillus	1.82849e-06	3.63646e-06	-1.80797e-06
Picardvirus	0	1.8515e-06	-1.8515e-06
Sutcliffiella	4.08348e-06	6.04328e-06	-1.9598e-06
Tersicoccus	0	2.07185e-06	-2.07185e-06
Spirobacillus	0	2.16429e-06	-2.16429e-06
Aeromicrobium	2.68375e-07	2.74244e-06	-2.47407e-06
Antricoccus	0	2.83359e-06	-2.83359e-06
Pontibacter	7.12929e-06	1.01008e-05	-2.97155e-06
Devriesea	0	3.07175e-06	-3.07175e-06
Flaviflexus	1.42993e-06	4.67132e-06	-3.24139e-06
Quasibacillus	4.00082e-07	3.69118e-06	-3.2911e-06
Acidipropionibacterium	1.79933e-07	3.76419e-06	-3.58426e-06
Desertihabitans	0	3.6206e-06	-3.6206e-06
Algoriphagus	8.71152e-06	1.23479e-05	-3.63636e-06
Neisseria	8.43123e-06	1.21298e-05	-3.69856e-06
Labedella	0	3.70899e-06	-3.70899e-06
Prolixibacter	1.57914e-05	2.00129e-05	-4.22149e-06
Anoxybacillus	7.33595e-06	1.28281e-05	-5.4921e-06
Weissella	5.83259e-06	1.15967e-05	-5.76406e-06
Ornithinimicrobium	4.96185e-07	6.80212e-06	-6.30593e-06
Pisciglobus	1.11642e-06	8.14459e-06	-7.02817e-06
Dermabacter	0	7.17205e-06	-7.17205e-06
Falsibacillus	5.45936e-07	7.89978e-06	-7.35385e-06
Providencia	4.0823e-06	1.16754e-05	-7.59305e-06
Gulosibacter	1.12595e-06	1.02695e-05	-9.1436e-06
Trueperella	4.1428e-06	1.34061e-05	-9.26326e-06
Rossellomorea	5.52091e-06	1.52221e-05	-9.70118e-06
Mesobacillus	7.5808e-06	1.78169e-05	-1.02361e-05
Nesterenkonia	2.03246e-06	1.30065e-05	-1.0974e-05
Leucobacter	1.85796e-06	1.46537e-05	-1.27957e-05
Micrococcus	1.70804e-06	1.49652e-05	-1.32571e-05
Alloiococcus	7.44976e-06	2.17508e-05	-1.4301e-05
Citricoccus	2.75305e-06	1.71924e-05	-1.44394e-05
Kordia	4.6393e-06	1.92898e-05	-1.46505e-05
Aneurinibacillus	2.64714e-05	4.704e-05	-2.05687e-05
Citrobacter	3.26729e-06	3.03475e-05	-2.70802e-05
Kingella	7.19733e-07	3.09875e-05	-3.02678e-05
Actinobacillus	8.0596e-06	3.90758e-05	-3.10162e-05
Rhizophagus	5.67376e-06	3.87811e-05	-3.31074e-05
Auritidibacter	4.57864e-06	4.28876e-05	-3.83089e-05
Lewinella	1.20826e-06	4.19803e-05	-4.0772e-05
Chitinophaga	0.000107391	0.000175683	-6.82921e-05
Carnobacterium	8.28684e-05	0.000151242	-6.83732e-05
Lederbergia	1.92949e-05	0.000245621	-0.000226326
Yaniella	7.85638e-05	0.000867262	-0.000788698
Enteractinococcus	6.38284e-05	0.000910364	-0.000846536
Brevibacterium	9.69947e-06	0.00187243	-0.00186273

## Sheet: CK-LS-MS
ID	CK1	LS3	MS3	1	2
Labedella	0	2.7255e-06	1.18788e-06	#DIV/0!	1.18788e-06
Dermabacter	0	1.51916e-06	1.23242e-07	#DIV/0!	1.23242e-07
Pseudarthrobacter	0	1.05551e-06	4.88742e-07	#DIV/0!	4.88742e-07
Arsenophonus	0	7.46138e-07	0	#DIV/0!	0
Beutenbergia	0	7.46138e-07	0	#DIV/0!	0
Desertihabitans	0	6.88735e-07	2.74125e-07	#DIV/0!	2.74125e-07
Poushouvirus	0	5.2055e-07	4.58988e-07	#DIV/0!	4.58988e-07
Devriesea	0	3.3759e-07	0	#DIV/0!	0
Prauserella	0	3.23177e-07	0	#DIV/0!	0
Spirobacillus	0	2.82381e-07	2.27825e-07	#DIV/0!	2.27825e-07
Chamaesiphon	0	2.8177e-07	8.71676e-07	#DIV/0!	8.71676e-07
Collimonas	0	2.53193e-07	0	#DIV/0!	0
Ramlibacter	0	2.53193e-07	0	#DIV/0!	0
Tersicoccus	0	2.53193e-07	4.56875e-07	#DIV/0!	4.56875e-07
Micropruina	0	2.53193e-07	0	#DIV/0!	0
Kutzneria	0	2.3939e-07	0	#DIV/0!	0
Antricoccus	0	1.3997e-07	1.8275e-07	#DIV/0!	1.8275e-07
Seoulvirus	0	0	9.01431e-07	#DIV/0!	9.01431e-07
Tsukamurella	0	0	0	#DIV/0!	0
Williamsia	0	0	0	#DIV/0!	0
Franconibacter	0	0	2.5141e-05	#DIV/0!	2.5141e-05
Rhodovibrio	0	0	0	#DIV/0!	0
Pseudopedobacter	0	0	2.65411e-05	#DIV/0!	2.65411e-05
Picardvirus	0	0	0	#DIV/0!	0
Allochromatium	0	0	3.03767e-07	#DIV/0!	3.03767e-07
Pseudothermotoga	0	0	8.41922e-07	#DIV/0!	8.41922e-07
Brevibacterium	9.69947e-06	0.000720949	0.000161641	74.3287	0.000151941
Martelella	1.78917e-07	4.02956e-06	0	22.522	-1.78917e-07
Dermacoccus	1.24046e-07	2.35934e-06	4.58988e-07	19.0198	3.34942e-07
Aquaspirillum	3.72138e-07	4.50224e-06	0	12.0983	-3.72138e-07
Acidipropionibacterium	1.79933e-07	2.11066e-06	2.44371e-07	11.7303	6.44379e-08
Pseudacidovorax	6.40514e-07	7.33315e-06	4.10576e-07	11.4489	-2.29938e-07
Pelolinea	8.99666e-08	9.71116e-07	0	10.7942	-8.99666e-08
Methylophilus	6.20231e-07	5.87359e-06	1.25027e-06	9.47001	6.30042e-07
Algicola	3.72138e-07	3.25277e-06	1.8275e-07	8.74075	-1.89388e-07
Methyloversatilis	3.10115e-07	2.58883e-06	0	8.34797	-3.10115e-07
Lewinella	1.20826e-06	9.42145e-06	3.62798e-05	7.79755	3.50716e-05
Shimia	1.24046e-07	9.57313e-07	0	7.7174	-1.24046e-07
Providencia	4.0823e-06	3.00016e-05	2.04067e-06	7.34917	-2.04163e-06
Corticibacter	4.89032e-07	3.54859e-06	0	7.25635	-4.89032e-07
Bowmanella	3.57834e-07	2.50322e-06	0	6.99547	-3.57834e-07
Quasibacillus	4.00082e-07	2.77607e-06	2.46484e-07	6.93874	-1.53598e-07
Mycolicibacter	4.19857e-07	2.89857e-06	8.56355e-07	6.90371	4.36499e-07
Desulfohalobium	1.86069e-07	1.25167e-06	1.23242e-07	6.72688	-6.28273e-08
Polaromonas	9.92369e-07	6.56221e-06	1.23242e-07	6.61267	-8.69127e-07
Kingella	7.19733e-07	4.64097e-06	3.24184e-05	6.44818	3.16987e-05
Proteus	1.5804e-06	9.64069e-06	2.47947e-06	6.10018	8.99072e-07
Pseudoxanthomonas	2.37802e-06	1.40357e-05	1.44757e-06	5.90227	-9.3045e-07
Aromatoleum	1.26074e-06	6.83018e-06	5.02951e-07	5.41758	-7.57794e-07
Ornithinimicrobium	4.96185e-07	2.6819e-06	4.27121e-07	5.40505	-6.90632e-08
Xanthomonas	1.59966e-06	8.54805e-06	7.02247e-07	5.34366	-8.97415e-07
Leucobacter	1.85796e-06	9.40656e-06	4.95538e-06	5.06285	3.09743e-06
Chitinophaga	0.000107391	0.000524486	0.00013839	4.88391	3.09994e-05
Malikia	1.78917e-07	8.44948e-07	0	4.72257	-1.78917e-07
Methanolobus	9.876e-07	4.11188e-06	9.62939e-07	4.16351	-2.46608e-08
Photorhabdus	1.79034e-06	7.3214e-06	4.10576e-07	4.08939	-1.37977e-06
Rhodoferax	1.2011e-06	4.48647e-06	1.3241e-06	3.73529	1.22997e-07
Bergeriella	5.17992e-07	1.92868e-06	0	3.72337	-5.17992e-07
Pelobium	2.68375e-07	9.69284e-07	0	3.61167	-2.68375e-07
Citrobacter	3.26729e-06	1.13187e-05	3.71077e-06	3.46425	4.43484e-07
Citricoccus	2.75305e-06	9.21724e-06	3.55442e-06	3.34801	8.01373e-07
Deefgea	1.16804e-06	3.87592e-06	0	3.3183	-1.16804e-06
Candidatus_Phytoplasma	2.68375e-07	8.84887e-07	0	3.2972	-2.68375e-07
Idiomarina	3.45766e-06	1.06902e-05	1.04898e-06	3.09176	-2.40868e-06
Gulosibacter	1.12595e-06	3.17363e-06	5.18496e-07	2.81862	-6.07454e-07
Exiguobacterium	6.72666e-06	1.77791e-05	5.93918e-06	2.64307	-7.87488e-07
Alloiococcus	7.44976e-06	1.94574e-05	4.40188e-06	2.61182	-3.04788e-06
Actinokineospora	2.699e-07	6.74932e-07	3.08105e-07	2.50068	3.8205e-08
Cycloclasticus	2.69204e-06	6.02896e-06	0	2.23955	-2.69204e-06
Aeromicrobium	2.68375e-07	5.90783e-07	3.192e-07	2.20133	5.08251e-08
Nitrosomonas	1.30861e-05	2.78432e-05	3.88449e-06	2.1277	-9.20158e-06
Paraburkholderia	1.07435e-05	2.21337e-05	6.98993e-06	2.06019	-3.75358e-06
Neisseria	8.43123e-06	1.63684e-05	9.1594e-06	1.9414	7.28177e-07
Rhodospirillum	4.97485e-06	9.42793e-06	7.62868e-07	1.89512	-4.21199e-06
Negativicoccus	8.54018e-07	1.58926e-06	2.27825e-07	1.86091	-6.26193e-07
Micrococcus	1.70804e-06	3.11952e-06	3.36803e-06	1.82638	1.65999e-06
Succinatimonas	3.01341e-06	5.49644e-06	9.15639e-07	1.82399	-2.09777e-06
Carnobacterium	8.28684e-05	0.000148161	3.10451e-05	1.7879	-5.18234e-05
Pseudoclavibacter	1.86069e-07	3.23788e-07	0	1.74015	-1.86069e-07
Niabella	2.90863e-06	4.86694e-06	1.56049e-06	1.67327	-1.34814e-06
Algoriphagus	8.71152e-06	1.44972e-05	4.59206e-05	1.66415	3.72091e-05
Galactobacillus	1.52626e-05	2.53543e-05	1.24338e-05	1.66121	-2.82876e-06
Prolixibacter	1.57914e-05	2.55374e-05	2.38613e-05	1.61717	8.0699e-06
Methylobacterium	6.32318e-06	9.44747e-06	9.74259e-07	1.4941	-5.34892e-06
Sutcliffiella	4.08348e-06	5.79873e-06	1.50896e-06	1.42005	-2.57451e-06
Weissella	5.83259e-06	8.21559e-06	2.2784e-06	1.40857	-3.55419e-06
Pontibacter	7.12929e-06	9.87787e-06	5.85444e-05	1.38553	5.14151e-05
Enteractinococcus	6.38284e-05	8.68726e-05	6.01101e-05	1.36103	-3.7183e-06
Lederbergia	1.92949e-05	2.6259e-05	2.21732e-05	1.36093	2.87831e-06
Falsibacillus	5.45936e-07	7.02289e-07	4.90855e-07	1.2864	-5.50807e-08
Rossellomorea	5.52091e-06	6.98629e-06	2.73416e-06	1.26542	-2.78675e-06
Pisciglobus	1.11642e-06	1.30895e-06	1.51884e-07	1.17246	-9.64532e-07
Auritidibacter	4.57864e-06	5.33096e-06	2.3047e-06	1.16431	-2.27395e-06
Staphylospora	1.86069e-07	2.11786e-07	2.27825e-07	1.13821	4.17561e-08
Actinobacillus	8.0596e-06	9.05907e-06	7.92442e-06	1.12401	-1.35182e-07
Serinicoccus	3.10115e-07	3.3759e-07	0	1.0886	-3.10115e-07
Trueperella	4.1428e-06	4.35274e-06	2.02312e-06	1.05068	-2.11968e-06
Pseudoflavonifractor	0.00352342	0.00367035	0.00134966	1.0417	-0.00217376
Olleya	2.15838e-06	2.23878e-06	3.54493e-05	1.03725	3.3291e-05
Rhizophagus	5.67376e-06	5.80826e-06	6.85985e-06	1.02371	1.18609e-06
Anoxybacillus	7.33595e-06	7.43586e-06	2.10774e-06	1.01362	-5.22821e-06
Pilibacter	9.03769e-07	8.9991e-07	3.08105e-07	0.99573	-5.95665e-07
Aneurinibacillus	2.64714e-05	2.54358e-05	1.60107e-05	0.960879	-1.04606e-05
Mesobacillus	7.5808e-06	7.00435e-06	2.83991e-05	0.923959	2.08183e-05
Limosilactobacillus	0.000810611	0.000743256	0.00400368	0.916909	0.00319307
Holdemania	0.000101201	9.16815e-05	3.83841e-05	0.905931	-6.28173e-05
Pelagivirga	2.48092e-07	2.11786e-07	0	0.853656	-2.48092e-07
Roseovarius	1.2967e-06	9.9811e-07	6.73605e-07	0.769731	-6.23094e-07
Megasphaera	8.13042e-05	6.06474e-05	3.52474e-05	0.745931	-4.60568e-05
Flammeovirga	1.63764e-05	1.18818e-05	4.40402e-05	0.725545	2.76639e-05
Fructilactobacillus	8.41746e-07	5.90535e-07	1.54094e-06	0.701559	6.99198e-07
Anaerofilum	5.43986e-05	3.70376e-05	1.77172e-05	0.680857	-3.66813e-05
Capnocytophaga	0.000223746	0.000151723	0.000118574	0.678101	-0.000105173
Lucifera	3.97956e-06	2.48892e-06	4.10576e-07	0.625426	-3.56898e-06
Salinibacillus	1.72269e-06	1.05368e-06	3.03767e-07	0.611648	-1.41892e-06
Flaviflexus	1.42993e-06	8.73163e-07	1.8275e-07	0.610634	-1.24718e-06
Aquisalibacillus	1.82849e-06	1.11194e-06	1.8275e-07	0.608122	-1.64574e-06
Gudongella	9.75676e-06	5.92014e-06	2.01214e-06	0.606773	-7.74462e-06
Nesterenkonia	2.03246e-06	1.20892e-06	8.07943e-07	0.594808	-1.22451e-06
Desulfosarcina	1.48429e-06	8.43975e-07	3.08834e-06	0.568604	1.60405e-06
Coprobacillus	0.000408512	0.000217754	0.000138631	0.533042	-0.00026988
Eubacterium	0.0190553	0.00983242	0.006135	0.515994	-0.0129203
Agathobaculum	0.000174142	8.98005e-05	4.64126e-05	0.515674	-0.000127729
Fervidicola	2.29606e-06	1.09911e-06	2.27825e-07	0.478695	-2.06824e-06
Kordia	4.6393e-06	2.18382e-06	3.54758e-05	0.470721	3.08365e-05
Anaerovorax	3.20106e-05	1.50608e-05	8.82775e-06	0.470493	-2.31829e-05
Candidatus_Nanoperiomorbus	5.91047e-06	2.62706e-06	1.42415e-06	0.444475	-4.48632e-06
Schaedlerella	0.00339295	0.0014446	0.00134347	0.425765	-0.00204948
Yaniella	7.85638e-05	3.16964e-05	2.65238e-05	0.403448	-5.20399e-05
Chlorobaculum	1.91599e-05	7.68893e-06	4.56096e-06	0.401303	-1.4599e-05
Demequina	1.0619e-06	4.19909e-07	0	0.395433	-1.0619e-06
Thermincola	9.45739e-06	3.61369e-06	1.34176e-06	0.382102	-8.11563e-06
Pseudoleptotrichia	7.05804e-06	2.69582e-06	2.65488e-06	0.38195	-4.40316e-06
Syntrophothermus	7.00454e-06	2.58223e-06	1.01933e-06	0.368652	-5.9852e-06
Acetomicrobium	2.0282e-06	7.0351e-07	0	0.346865	-2.0282e-06
Hathewaya	3.00753e-05	9.73388e-06	8.01147e-06	0.32365	-2.20639e-05
Finegoldia	6.68692e-06	2.14644e-06	3.08166e-06	0.320992	-3.60526e-06
Candidatus_Dichloromethanomonas	6.46165e-06	2.03017e-06	5.19497e-07	0.314187	-5.94215e-06
Caenibacillus	2.80741e-06	8.27484e-07	0	0.29475	-2.80741e-06
Viridibacillus	4.55664e-06	1.29063e-06	3.98367e-07	0.283242	-4.15827e-06
Calditerricola	1.60732e-06	4.49955e-07	3.03767e-07	0.279941	-1.30356e-06
Amylolactobacillus	8.23139e-06	2.23511e-06	1.92288e-06	0.271535	-6.30852e-06
Desulfofundulus	5.58129e-06	1.47456e-06	7.1868e-07	0.264198	-4.86261e-06
Dehalobacterium	5.45216e-05	1.37247e-05	9.18348e-06	0.25173	-4.53381e-05
Heliobacterium	1.51685e-06	3.51755e-07	0	0.231899	-1.51685e-06
Alteribacter	2.15787e-06	4.63147e-07	0	0.214632	-2.15787e-06
Oleiphilus	2.77845e-06	5.63541e-07	5.77892e-07	0.202825	-2.20056e-06
Sporolituus	2.25534e-06	4.2174e-07	1.8275e-07	0.186996	-2.07259e-06
Syntrophaceticus	1.43403e-06	2.53193e-07	4.29234e-07	0.17656	-1.0048e-06
Urinicoccus	4.3379e-06	6.31942e-07	6.69268e-07	0.145679	-3.66863e-06
Scardovia	5.1229e-06	7.01679e-07	2.46484e-07	0.136969	-4.87641e-06
Carboxydothermus	1.04395e-05	1.37478e-06	1.92722e-06	0.13169	-8.51227e-06
Pseudorhizobium	2.22243e-06	2.53193e-07	4.58988e-07	0.113926	-1.76345e-06
Thermoanaerosceptrum	9.32123e-06	5.59878e-07	1.56847e-06	0.0600648	-7.75276e-06
Orpinomyces	3.12249e-06	1.3997e-07	7.59418e-08	0.0448263	-3.04655e-06
Rippkaea	4.04654e-06	1.3997e-07	3.08105e-07	0.0345899	-3.73844e-06
Kallipyga	5.14572e-06	1.3997e-07	1.66074e-06	0.0272012	-3.48499e-06
Shinella	1.73104e-05	2.82381e-07	0	0.0163128	-1.73104e-05
Rhodopseudomonas	1.86069e-07	0	0	0	-1.86069e-07
Samwavirus	2.48092e-07	0	0	0	-2.48092e-07
Acetohalobium	3.10115e-07	0	0	0	-3.10115e-07
Ilyobacter	1.17879e-06	0	0	0	-1.17879e-06
Candidatus_Omnitrophus	1.78112e-06	0	0	0	-1.78112e-06

## Sheet: treat1.taxonomy.genus.relab (2)
ID	CK1	CK2	CK3	LS1	LS2	LS3	MS1	MS2	MS3	HS1	HS2	HS3
Yaniella	5.77586e-05	0.000155926	2.20068e-05	5.93e-06	3.54823e-05	5.36768e-05	9.11301e-07	1.4789e-05	6.38712e-05	0.000936837	0.000791953	0.000872995
Antricoccus	0	0	0	0	4.19909e-07	0	0	0	5.48251e-07	2.46104e-06	2.74666e-06	3.29308e-06
Seoulvirus	0	0	0	0	0	0	6.83476e-07	9.24315e-07	1.0965e-06	0	0	0
Auritidibacter	2.9689e-06	7.81491e-06	2.95213e-06	1.27071e-06	1.04977e-06	1.36724e-05	2.96173e-06	2.03349e-06	1.91888e-06	3.7736e-05	4.28479e-05	4.80789e-05
Rhizophagus	8.097e-06	4.09352e-06	4.83076e-06	5.50642e-06	4.82895e-06	7.08939e-06	4.10086e-06	1.0722e-05	5.75663e-06	4.15643e-05	2.96639e-05	4.51152e-05
Enteractinococcus	3.75161e-05	0.000130621	2.33487e-05	1.779e-05	4.78696e-05	0.000194958	4.55651e-07	3.62331e-05	0.000143642	0.000911953	0.000712666	0.00110647
Nesterenkonia	0	5.02387e-06	1.0735e-06	2.11786e-07	6.29863e-07	2.78512e-06	6.83476e-07	3.69726e-07	1.37063e-06	1.44928e-05	1.30008e-05	1.15258e-05
Shinella	1.18756e-05	1.80487e-05	2.20068e-05	8.47142e-07	0	0	0	0	0	1.91414e-06	0	6.58616e-07
Gulosibacter	1.8893e-06	1.48855e-06	0	1.27071e-06	4.19909e-06	4.05108e-06	0	1.84863e-07	1.37063e-06	7.93003e-06	1.13529e-05	1.15258e-05
Ilyobacter	8.097e-07	1.11642e-06	1.61025e-06	0	0	0	0	0	0	0	0	0
Cycloclasticus	3.7786e-06	2.4189e-06	1.87863e-06	4.23571e-06	6.50859e-06	7.34258e-06	0	0	0	2.73449e-07	7.32442e-07	0
Scardovia	3.7786e-06	5.95422e-06	5.63588e-06	6.35357e-07	1.46968e-06	0	0	7.39452e-07	0	5.46898e-07	5.49332e-07	1.64654e-06
Heliobacterium	1.0796e-06	1.86069e-06	1.61025e-06	6.35357e-07	4.19909e-07	0	0	0	0	0	0	0
Lewinella	1.8893e-06	9.30346e-07	8.05126e-07	9.31857e-06	8.81808e-06	1.01277e-05	5.10329e-05	2.90235e-05	2.87832e-05	4.97677e-05	3.36923e-05	4.24807e-05
Tsukamurella	0	0	0	0	0	0	0	0	0	8.20347e-07	1.64799e-06	9.87923e-07
Desulfohalobium	0	5.58208e-07	0	1.4825e-06	1.25973e-06	1.01277e-06	0	3.69726e-07	0	0	0	0
Williamsia	0	0	0	0	0	0	0	0	0	2.73449e-07	5.49332e-07	6.58616e-07
Devriesea	0	0	0	0	0	1.01277e-06	0	0	0	2.18759e-06	2.74666e-06	4.281e-06
Dermabacter	0	0	0	0	0	4.55747e-06	0	3.69726e-07	0	6.83623e-06	8.42308e-06	6.25685e-06
Pisciglobus	0	3.34925e-06	0	6.35357e-07	0	3.2915e-06	4.55651e-07	0	0	9.57072e-06	8.60619e-06	6.25685e-06
Arsenophonus	0	0	0	1.05893e-06	4.19909e-07	7.59578e-07	0	0	0	0	0	0
Caenibacillus	2.9689e-06	2.23283e-06	3.2205e-06	0	1.46968e-06	1.01277e-06	0	0	0	0	1.09866e-06	6.58616e-07
Pseudoleptotrichia	7.8271e-06	7.44277e-06	5.90426e-06	1.90607e-06	4.40904e-06	1.77235e-06	2.27825e-06	1.84863e-06	3.83775e-06	1.91414e-06	2.01422e-06	1.64654e-06
Pseudoflavonifractor	0.00292005	0.00321397	0.00443624	0.0040953	0.00364019	0.00327555	0.00141707	0.00109846	0.00153346	0.00165409	0.00238959	0.00232063
Fructilactobacillus	1.0796e-06	3.72138e-07	1.0735e-06	6.35357e-07	6.29863e-07	5.06385e-07	1.59478e-06	1.10918e-06	1.91888e-06	0	0	0
Chamaesiphon	0	0	0	6.35357e-07	2.09954e-07	0	6.83476e-07	1.10918e-06	8.22376e-07	0	0	0
Actinobacillus	3.2388e-06	1.8793e-05	2.147e-06	5.71821e-06	1.25973e-05	8.86174e-06	3.18956e-06	1.81166e-05	2.46713e-06	4.5666e-05	3.20443e-05	3.95169e-05
Urinicoccus	4.3184e-06	2.79104e-06	5.90426e-06	0	6.29863e-07	1.26596e-06	9.11301e-07	0	1.0965e-06	8.20347e-07	0	6.58616e-07
Candidatus_Omnitrophus	2.699e-06	1.30248e-06	1.34188e-06	0	0	0	0	0	0	0	5.49332e-07	0
Chitinophaga	0.000151144	0.000106618	6.44101e-05	0.000667125	0.000590602	0.000315731	0.000160617	0.000110363	0.00014419	0.000185672	0.000199774	0.000141602
Aquaspirillum	0	1.11642e-06	0	4.4475e-06	2.72941e-06	6.32981e-06	0	0	0	8.20347e-07	0	1.64654e-06
Collimonas	0	0	0	0	0	7.59578e-07	0	0	0	8.20347e-07	1.28177e-06	9.87923e-07
Alteribacter	1.3495e-06	2.97711e-06	2.147e-06	0	6.29863e-07	7.59578e-07	0	0	0	0	5.49332e-07	6.58616e-07
Franconibacter	0	0	0	0	0	0	3.96416e-05	2.07046e-05	1.50769e-05	0	0	0
Rhodovibrio	0	0	0	0	0	0	0	0	0	1.91414e-06	7.32442e-07	9.87923e-07
Micrococcus	0	2.97711e-06	2.147e-06	1.05893e-06	2.72941e-06	5.57024e-06	0	4.62157e-06	5.48251e-06	1.77742e-05	9.33864e-06	1.77826e-05
Samwavirus	0	7.44277e-07	0	0	0	0	0	0	0	8.20347e-07	1.83111e-06	1.31723e-06
Kutzneria	0	0	0	2.11786e-07	0	5.06385e-07	0	0	0	1.36725e-06	5.49332e-07	9.87923e-07
Pseudopedobacter	0	0	0	0	0	0	4.23755e-05	2.10744e-05	1.61734e-05	0	1.09866e-06	0
Exiguobacterium	3.5087e-06	7.81491e-06	8.85639e-06	2.30846e-05	1.78461e-05	1.24064e-05	5.23998e-06	5.17616e-06	7.40138e-06	4.10174e-06	5.3102e-06	6.25685e-06
Pelolinea	2.699e-07	0	0	1.27071e-06	6.29863e-07	1.01277e-06	0	0	0	0	5.49332e-07	0
Oleiphilus	2.1592e-06	2.4189e-06	3.75725e-06	1.27071e-06	4.19909e-07	0	9.11301e-07	0	8.22376e-07	0	3.66221e-07	6.58616e-07
Picardvirus	0	0	0	0	0	0	0	0	0	2.18759e-06	7.32442e-07	2.63446e-06
Pontibacter	5.1281e-06	8.74525e-06	7.51451e-06	1.27071e-05	7.55836e-06	9.36813e-06	8.86241e-05	4.97281e-05	3.7281e-05	1.14849e-05	1.19022e-05	6.91546e-06
Aeromicrobium	0	0	8.05126e-07	0	0	1.77235e-06	6.83476e-07	0	2.74125e-07	2.18759e-06	2.74666e-06	3.29308e-06
Shimia	0	3.72138e-07	0	1.4825e-06	6.29863e-07	7.59578e-07	0	0	0	0	0	0
Staphylospora	0	5.58208e-07	0	6.35357e-07	0	0	6.83476e-07	0	0	1.0938e-06	1.83111e-06	1.97585e-06
Succinatimonas	2.1592e-06	4.46566e-06	2.41538e-06	4.4475e-06	5.45881e-06	6.58301e-06	1.8226e-06	9.24315e-07	0	3.28139e-06	1.83111e-06	1.31723e-06
Syntrophothermus	9.17659e-06	5.39601e-06	6.44101e-06	1.05893e-06	4.40904e-06	2.27873e-06	1.13913e-06	0	1.91888e-06	2.18759e-06	3.29599e-06	3.29308e-06
Kallipyga	5.1281e-06	5.20994e-06	5.09913e-06	0	4.19909e-07	0	3.87303e-06	1.10918e-06	0	3.82829e-06	3.84532e-06	1.64654e-06
Calditerricola	1.6194e-06	1.86069e-06	1.34188e-06	4.23571e-07	4.19909e-07	5.06385e-07	9.11301e-07	0	0	0	7.32442e-07	3.29308e-07
Citrobacter	8.097e-07	8.18705e-06	8.05126e-07	2.41436e-05	3.98913e-06	5.82343e-06	3.18956e-06	7.39452e-06	5.48251e-07	3.66422e-05	3.16781e-05	2.27222e-05
Olleya	1.6194e-06	2.97711e-06	1.87863e-06	4.02393e-06	1.67963e-06	1.01277e-06	5.69563e-05	2.8284e-05	2.11076e-05	8.20347e-07	1.83111e-06	9.87923e-07
Acetomicrobium	2.1592e-06	2.04676e-06	1.87863e-06	1.27071e-06	8.39817e-07	0	0	0	0	0	1.28177e-06	0
Flaviflexus	2.4291e-06	1.86069e-06	0	8.47142e-07	0	1.77235e-06	0	0	5.48251e-07	6.28933e-06	4.76087e-06	2.96377e-06
Beutenbergia	0	0	0	1.05893e-06	4.19909e-07	7.59578e-07	0	0	0	2.46104e-06	7.32442e-07	1.97585e-06
Actinokineospora	8.097e-07	0	0	6.35357e-07	6.29863e-07	7.59578e-07	0	9.24315e-07	0	2.73449e-06	1.64799e-06	1.64654e-06
Allochromatium	0	0	0	0	0	0	9.11301e-07	0	0	8.20347e-07	1.28177e-06	9.87923e-07
Deefgea	2.699e-06	0	8.05126e-07	2.11786e-06	5.45881e-06	4.05108e-06	0	0	0	0	0	0
Prauserella	0	0	0	0	2.09954e-07	7.59578e-07	0	0	0	8.20347e-07	5.49332e-07	9.87923e-07
Pelobium	0	0	8.05126e-07	6.35357e-07	1.25973e-06	1.01277e-06	0	0	0	0	0	0
Desertihabitans	0	0	0	4.23571e-07	6.29863e-07	1.01277e-06	0	0	8.22376e-07	2.18759e-06	2.74666e-06	5.92754e-06
Sporolituus	2.4291e-06	1.11642e-06	3.2205e-06	6.35357e-07	6.29863e-07	0	0	0	5.48251e-07	0	7.32442e-07	0
Serinicoccus	0	9.30346e-07	0	0	0	1.01277e-06	0	0	0	1.0938e-06	2.01422e-06	1.97585e-06
Mesobacillus	6.7475e-06	1.11642e-05	4.83076e-06	6.98892e-06	5.66877e-06	8.35535e-06	4.12364e-05	1.68225e-05	2.71384e-05	1.69538e-05	1.90435e-05	1.74533e-05
Kingella	2.1592e-06	0	0	7.62428e-06	6.29863e-06	0	5.46781e-05	2.36625e-05	1.89146e-05	3.99236e-05	2.30719e-05	2.9967e-05
Neisseria	8.6368e-06	1.20945e-05	4.56238e-06	1.56721e-05	1.46968e-05	1.87363e-05	1.09356e-05	8.31883e-06	8.22376e-06	1.28521e-05	1.13529e-05	1.21844e-05
Nitrosomonas	1.40348e-05	1.15363e-05	1.36871e-05	2.60496e-05	1.59565e-05	4.15236e-05	4.32868e-06	1.29404e-06	6.03076e-06	9.57072e-06	7.32442e-06	1.08672e-05
Chlorobaculum	1.67338e-05	2.43751e-05	1.63709e-05	7.41249e-06	8.81808e-06	6.8362e-06	1.18469e-05	7.39452e-07	1.0965e-06	3.82829e-06	2.38044e-06	9.87923e-06
Pseudothermotoga	0	0	0	0	0	0	6.83476e-07	1.29404e-06	5.48251e-07	0	3.66221e-07	6.58616e-07
Acidipropionibacterium	5.398e-07	0	0	1.69428e-06	8.39817e-07	3.79789e-06	0	1.84863e-07	5.48251e-07	4.92208e-06	4.39465e-06	1.97585e-06
Ornithinimicrobium	0	1.48855e-06	0	6.35357e-07	3.35927e-06	4.05108e-06	0	1.84863e-07	1.0965e-06	4.37519e-06	5.49332e-06	1.05378e-05
Spirobacillus	0	0	0	8.47142e-07	0	0	6.83476e-07	0	0	1.36725e-06	3.4791e-06	1.64654e-06
Limosilactobacillus	5.61392e-05	0.00019407	0.00218162	0.000400698	0.000237248	0.00159182	0.00222039	0.00581117	0.00397948	6.4534e-05	9.33864e-05	0.000262458
Proteus	1.8893e-06	2.04676e-06	8.05126e-07	1.03775e-05	4.619e-06	1.39256e-05	2.7339e-06	3.88212e-06	8.22376e-07	2.18759e-06	2.38044e-06	0
Trueperella	2.699e-06	4.09352e-06	5.63588e-06	6.14178e-06	8.39817e-07	6.07662e-06	3.41738e-06	1.84863e-07	2.46713e-06	1.0938e-05	9.52175e-06	1.97585e-05
Aquisalibacillus	1.8893e-06	2.79104e-06	8.05126e-07	8.47142e-07	2.09954e-07	2.27873e-06	0	0	5.48251e-07	4.10174e-06	2.19733e-06	4.61031e-06
Citricoccus	3.2388e-06	2.60497e-06	2.41538e-06	2.75321e-06	1.67963e-05	8.10216e-06	1.13913e-06	1.84863e-06	7.67551e-06	1.75007e-05	1.30008e-05	2.10757e-05
Algicola	0	1.11642e-06	0	4.4475e-06	1.25973e-06	4.05108e-06	0	0	5.48251e-07	1.36725e-06	1.28177e-06	9.87923e-07
Weissella	3.7786e-06	7.81491e-06	5.90426e-06	4.4475e-06	1.13375e-05	8.86174e-06	6.83476e-07	2.58808e-06	3.56363e-06	9.57072e-06	1.00711e-05	1.51482e-05
Kordia	7.2873e-06	2.60497e-06	4.02563e-06	4.23571e-06	1.04977e-06	1.26596e-06	5.83233e-05	2.75446e-05	2.05594e-05	2.37901e-05	1.62968e-05	1.77826e-05
Ramlibacter	0	0	0	0	0	7.59578e-07	0	0	0	1.0938e-06	5.49332e-07	1.64654e-06
Salinibacillus	8.097e-07	1.67462e-06	2.68375e-06	6.35357e-07	1.25973e-06	1.26596e-06	9.11301e-07	0	0	4.64864e-06	2.74666e-06	2.30515e-06
Desulfosarcina	2.1592e-06	1.48855e-06	8.05126e-07	0	0	2.53193e-06	2.27825e-06	3.69726e-06	3.2895e-06	0	0	0
Pseudorhizobium	2.699e-06	3.16318e-06	8.05126e-07	0	0	7.59578e-07	0	5.54589e-07	8.22376e-07	0	0	0
Pilibacter	1.0796e-06	5.58208e-07	1.0735e-06	8.47142e-07	8.39817e-07	1.01277e-06	0	9.24315e-07	0	0	0	0
Niabella	1.6194e-06	3.34925e-06	3.75725e-06	5.29464e-06	3.98913e-06	5.31704e-06	2.27825e-06	2.40322e-06	0	2.73449e-06	2.01422e-06	1.97585e-06
Pelagivirga	0	7.44277e-07	0	6.35357e-07	0	0	0	0	0	1.0938e-06	7.32442e-07	1.31723e-06
Rossellomorea	6.7475e-06	6.32635e-06	3.48888e-06	2.11786e-06	4.40904e-06	1.4432e-05	1.13913e-06	2.40322e-06	4.66013e-06	1.77742e-05	1.20853e-05	1.58068e-05
Photorhabdus	0	2.4189e-06	2.95213e-06	8.47142e-06	1.07077e-05	2.78512e-06	6.83476e-07	0	5.48251e-07	1.36725e-06	1.83111e-06	0
Bergeriella	8.097e-07	7.44277e-07	0	2.11786e-06	6.29863e-07	3.03831e-06	0	0	0	0	0	0
Negativicoccus	0	1.48855e-06	1.0735e-06	1.4825e-06	1.25973e-06	2.02554e-06	6.83476e-07	0	0	0	0	3.29308e-07
Lucifera	4.0485e-06	2.79104e-06	5.09913e-06	2.965e-06	2.72941e-06	1.77235e-06	6.83476e-07	0	5.48251e-07	0	3.11288e-06	2.30515e-06
Acetohalobium	0	9.30346e-07	0	0	0	0	0	0	0	2.18759e-06	5.49332e-07	1.64654e-06
Paraburkholderia	8.3669e-06	1.3397e-05	1.04666e-05	2.26611e-05	1.25973e-05	3.11427e-05	1.00243e-05	6.28534e-06	4.66013e-06	7.93003e-06	6.77509e-06	8.562e-06
Pseudoclavibacter	0	5.58208e-07	0	2.11786e-07	0	7.59578e-07	0	0	0	8.20347e-07	7.32442e-07	9.87923e-07
Algoriphagus	6.7475e-06	1.56298e-05	3.75725e-06	1.779e-05	7.97827e-06	1.77235e-05	7.01702e-05	3.7712e-05	2.98797e-05	6.83623e-06	2.36213e-05	6.58616e-06
Thermoanaerosceptrum	1.18756e-05	4.27959e-06	1.18085e-05	0	1.67963e-06	0	2.50608e-06	5.54589e-07	1.64475e-06	1.0938e-06	5.12709e-06	7.90339e-06
Fervidicola	1.8893e-06	2.04676e-06	2.95213e-06	2.11786e-06	4.19909e-07	7.59578e-07	6.83476e-07	0	0	0	3.66221e-07	1.31723e-06
Xanthomonas	1.3495e-06	1.30248e-06	2.147e-06	1.12246e-05	2.51945e-06	1.19001e-05	4.55651e-07	5.54589e-07	1.0965e-06	2.46104e-06	7.32442e-07	2.30515e-06
Orpinomyces	2.4291e-06	1.30248e-06	5.63588e-06	0	4.19909e-07	0	2.27825e-07	0	0	0	0	0
Anaerofilum	6.26168e-05	4.26099e-05	5.79691e-05	2.73203e-05	3.6952e-05	4.68406e-05	1.59478e-05	9.24315e-06	2.79608e-05	3.03529e-05	3.16781e-05	5.59823e-05
Sutcliffiella	3.5087e-06	6.32635e-06	2.41538e-06	7.20071e-06	3.35927e-06	6.8362e-06	2.50608e-06	9.24315e-07	1.0965e-06	6.56278e-06	5.3102e-06	6.25685e-06
Agathobaculum	0.000117946	0.000210444	0.000194035	5.01932e-05	0.000147808	7.14003e-05	5.42224e-05	2.71748e-05	5.78404e-05	5.1135e-05	7.7822e-05	0.00011888
Dermacoccus	0	3.72138e-07	0	8.47142e-07	2.93936e-06	3.2915e-06	0	5.54589e-07	8.22376e-07	8.20347e-07	0	9.87923e-07
Idiomarina	5.398e-07	4.46566e-06	5.36751e-06	5.29464e-06	1.25973e-05	1.41788e-05	2.05043e-06	0	1.0965e-06	1.64069e-06	6.9582e-06	1.97585e-06
Tersicoccus	0	0	0	0	0	7.59578e-07	0	0	1.37063e-06	1.64069e-06	1.28177e-06	3.29308e-06
Amylolactobacillus	1.0796e-05	3.16318e-06	1.0735e-05	2.75321e-06	2.93936e-06	1.01277e-06	1.8226e-06	1.4789e-06	2.46713e-06	1.36725e-06	3.11288e-06	1.64654e-06
Martelella	0	0	5.36751e-07	6.14178e-06	6.29863e-07	5.31704e-06	0	0	0	0	0	0
Brevibacterium	9.44649e-06	1.32109e-05	6.44101e-06	0.000189548	0.000425787	0.00154751	4.55651e-06	5.6568e-05	0.000423798	0.00126771	0.00129954	0.00305005
Coprobacillus	0.00056706	0.00042982	0.000228656	0.000257319	0.00027441	0.000121532	0.000109356	0.000157688	0.00014885	6.6995e-05	0.000173406	0.000127771
Gudongella	7.5572e-06	1.09781e-05	1.0735e-05	3.60035e-06	3.77918e-06	1.03809e-05	1.8226e-06	9.24315e-07	3.2895e-06	4.37519e-06	6.40887e-06	7.90339e-06
Poushouvirus	0	0	0	6.35357e-07	4.19909e-07	5.06385e-07	0	5.54589e-07	8.22376e-07	0	0	0
Quasibacillus	2.699e-07	9.30346e-07	0	4.02393e-06	0	4.30427e-06	0	7.39452e-07	0	4.37519e-06	2.74666e-06	3.95169e-06
Demequina	8.097e-07	1.30248e-06	1.0735e-06	0	1.25973e-06	0	0	0	0	0	0	0
Micropruina	0	0	0	0	0	7.59578e-07	0	0	0	5.46898e-07	5.49332e-07	9.87923e-07
Dehalobacterium	5.50596e-05	2.77243e-05	8.0781e-05	7.62428e-06	2.51945e-05	8.35535e-06	1.41252e-05	7.39452e-06	6.03076e-06	4.37519e-06	2.58186e-05	3.19429e-05
Galactobacillus	1.13358e-05	1.19084e-05	2.25435e-05	2.45671e-05	2.2885e-05	2.86108e-05	1.18469e-05	1.25707e-05	1.28839e-05	7.10968e-06	1.88604e-05	1.51482e-05
Bowmanella	0	0	1.0735e-06	1.4825e-06	1.46968e-06	4.55747e-06	0	0	0	0	0	0
Polaromonas	0	2.97711e-06	0	7.83607e-06	1.46968e-06	1.03809e-05	0	3.69726e-07	0	0	0	0
Alloiococcus	6.2077e-06	1.26527e-05	3.48888e-06	1.60957e-05	9.86785e-06	3.24086e-05	4.78433e-06	1.29404e-06	7.12726e-06	2.1329e-05	1.75786e-05	2.63446e-05
Malikia	0	0	5.36751e-07	1.05893e-06	2.09954e-07	1.26596e-06	0	0	0	0	0	0
Anoxybacillus	4.0485e-06	1.3397e-05	4.56238e-06	1.10128e-05	2.93936e-06	8.35535e-06	1.8226e-06	2.03349e-06	2.46713e-06	1.53132e-05	1.09866e-05	1.21844e-05
Pseudoxanthomonas	1.0796e-06	3.90745e-06	2.147e-06	1.54603e-05	4.619e-06	2.20278e-05	6.83476e-07	3.69726e-07	3.2895e-06	1.91414e-06	2.19733e-06	6.58616e-06
Candidatus_Dichloromethanomonas	9.71639e-06	4.8378e-06	4.83076e-06	2.11786e-07	5.87872e-06	0	4.55651e-07	5.54589e-07	5.48251e-07	2.73449e-07	1.09866e-06	1.31723e-06
Rhodopseudomonas	0	5.58208e-07	0	0	0	0	0	0	0	8.20347e-07	3.66221e-07	1.64654e-06
Pseudacidovorax	0	1.11642e-06	8.05126e-07	6.77714e-06	2.3095e-06	1.29128e-05	6.83476e-07	0	5.48251e-07	5.46898e-07	1.09866e-06	1.31723e-06
Providencia	3.5087e-06	3.90745e-06	4.83076e-06	2.71086e-05	1.30172e-05	4.98789e-05	3.18956e-06	7.39452e-07	2.193e-06	4.64864e-06	8.97241e-06	2.1405e-05
Hathewaya	2.45609e-05	3.96327e-05	2.60324e-05	1.05893e-05	7.97827e-06	1.06341e-05	6.83476e-06	1.84863e-06	1.5351e-05	5.46898e-06	2.91146e-05	1.35016e-05
Carboxydothermus	1.72736e-05	4.65173e-06	9.39314e-06	6.35357e-07	2.72941e-06	7.59578e-07	9.11301e-07	2.40322e-06	2.46713e-06	8.20347e-07	4.76087e-06	3.29308e-06
Corticibacter	0	9.30346e-07	5.36751e-07	4.23571e-06	8.39817e-07	5.57024e-06	0	0	0	0	1.09866e-06	1.31723e-06
Aromatoleum	0	2.97711e-06	8.05126e-07	8.68321e-06	1.67963e-06	1.01277e-05	1.13913e-06	3.69726e-07	0	8.20347e-07	1.09866e-06	1.31723e-06
Methyloversatilis	0	9.30346e-07	0	1.90607e-06	1.04977e-06	4.81066e-06	0	0	0	0	0	0
Labedella	0	0	0	1.4825e-06	3.14932e-06	3.5447e-06	0	0	3.56363e-06	4.64864e-06	2.19733e-06	4.281e-06
Methylobacterium	6.4776e-06	1.48855e-06	1.10034e-05	7.62428e-06	8.81808e-06	1.19001e-05	4.55651e-07	0	2.46713e-06	5.19553e-06	3.84532e-06	7.57408e-06
Finegoldia	8.3669e-06	6.32635e-06	5.36751e-06	1.27071e-06	4.40904e-06	7.59578e-07	5.01216e-06	2.58808e-06	1.64475e-06	2.73449e-06	4.76087e-06	3.29308e-06
Rhodospirillum	2.4291e-06	3.90745e-06	8.58801e-06	8.68321e-06	4.40904e-06	1.51916e-05	0	3.69726e-07	1.91888e-06	1.64069e-06	1.64799e-06	1.97585e-06
Thermincola	1.13358e-05	3.34925e-06	1.36871e-05	2.54143e-06	2.72941e-06	5.57024e-06	1.36695e-06	7.39452e-07	1.91888e-06	3.28139e-06	3.84532e-06	1.97585e-06
Pseudarthrobacter	0	0	0	1.27071e-06	6.29863e-07	1.26596e-06	0	3.69726e-07	1.0965e-06	8.20347e-07	5.49332e-07	1.31723e-06
Viridibacillus	6.4776e-06	5.58208e-06	1.61025e-06	0	2.09954e-06	1.77235e-06	4.55651e-07	7.39452e-07	0	6.56278e-06	2.19733e-06	5.26892e-06
Megasphaera	7.80011e-05	6.66128e-05	9.92989e-05	5.5276e-05	8.81808e-05	3.84853e-05	3.44016e-05	2.99478e-05	4.13929e-05	3.60953e-05	4.85243e-05	5.66409e-05
Lederbergia	8.6368e-06	3.60974e-05	1.31504e-05	1.779e-05	3.2123e-05	2.8864e-05	2.7339e-06	4.0485e-05	2.33006e-05	0.000407439	4.85243e-05	0.0002809
Syntrophaceticus	8.097e-07	2.4189e-06	1.0735e-06	0	0	7.59578e-07	0	7.39452e-07	5.48251e-07	0	0	0
Schaedlerella	0.00381638	0.00377962	0.00258284	0.000435431	0.00289674	0.00100163	0.00104754	0.00113802	0.00184486	0.00181816	0.00238813	0.00247442
Roseovarius	1.3495e-06	9.30346e-07	1.61025e-06	6.35357e-07	8.39817e-07	1.51916e-06	0	9.24315e-07	1.0965e-06	0	0	3.29308e-07
Desulfofundulus	2.699e-06	4.65173e-06	9.39314e-06	1.69428e-06	2.72941e-06	0	6.83476e-07	9.24315e-07	5.48251e-07	1.0938e-06	1.83111e-06	0
Methanolobus	1.8893e-06	0	1.0735e-06	6.14178e-06	1.88959e-06	4.30427e-06	1.59478e-06	1.29404e-06	0	1.36725e-06	1.28177e-06	1.97585e-06
Leucobacter	2.9689e-06	2.60497e-06	0	6.98892e-06	7.55836e-06	1.36724e-05	0	5.54589e-06	9.32026e-06	8.75037e-06	1.28177e-05	2.23929e-05
Rhodoferax	1.8893e-06	3.72138e-07	1.34188e-06	6.14178e-06	5.0389e-06	2.27873e-06	2.50608e-06	3.69726e-07	1.0965e-06	1.64069e-06	3.4791e-06	2.63446e-06
Mycolicibacter	0	1.86069e-07	1.0735e-06	2.965e-06	1.67963e-06	4.05108e-06	0	9.24315e-07	1.64475e-06	0	1.09866e-06	1.97585e-06
Rippkaea	3.5087e-06	1.11642e-06	7.51451e-06	0	4.19909e-07	0	0	9.24315e-07	0	0	0	0
Carnobacterium	4.23743e-05	0.000124108	8.21228e-05	0.000104622	9.55292e-05	0.000244331	3.23512e-05	2.56959e-05	3.5088e-05	0.000150397	0.000122867	0.000180461
Falsibacillus	1.0796e-06	5.58208e-07	0	8.47142e-07	1.25973e-06	0	0	9.24315e-07	5.48251e-07	1.36725e-05	1.46488e-06	8.562e-06
Anaerovorax	4.50733e-05	2.00955e-05	3.08632e-05	9.10678e-06	2.64542e-05	9.62132e-06	8.42954e-06	4.62157e-06	1.34321e-05	1.83211e-05	1.13529e-05	1.51482e-05
Candidatus_Phytoplasma	0	0	8.05126e-07	6.35357e-07	1.25973e-06	7.59578e-07	0	0	0	0	5.49332e-07	0
Methylophilus	0	1.86069e-06	0	8.89499e-06	1.88959e-06	6.8362e-06	2.27825e-06	9.24315e-07	5.48251e-07	3.00794e-06	1.09866e-06	2.63446e-06
Eubacterium	0.0230689	0.0147899	0.0193072	0.0145363	0.0108742	0.00408678	0.00481509	0.00421894	0.00937097	0.0103569	0.0234918	0.0141184
Holdemania	0.00010688	0.000102524	9.41997e-05	0.000100598	6.8865e-05	0.000105581	3.96416e-05	1.90409e-05	5.64698e-05	3.69156e-05	0.000106387	9.78044e-05
Prolixibacter	1.72736e-05	1.50716e-05	1.5029e-05	3.24032e-05	2.01556e-05	2.40533e-05	2.50608e-05	2.51414e-05	2.13818e-05	2.21494e-05	2.14239e-05	1.64654e-05
Candidatus_Nanoperiomorbus	6.4776e-06	1.86069e-06	9.39314e-06	2.32964e-06	3.77918e-06	1.77235e-06	6.83476e-07	2.21835e-06	1.37063e-06	0	1.28177e-06	0
Flammeovirga	1.75435e-05	1.41413e-05	1.74444e-05	1.37661e-05	4.40904e-06	1.74703e-05	6.92589e-05	3.16116e-05	3.12503e-05	8.20347e-06	2.78328e-05	7.57408e-06
Capnocytophaga	0.00018866	0.000254729	0.000227851	0.000172182	0.000178671	0.000104315	0.000172236	0.000104263	7.92222e-05	0.000163523	9.96121e-05	0.000147859
Aneurinibacillus	1.3495e-05	4.39123e-05	2.20068e-05	2.13903e-05	2.22552e-05	3.26618e-05	2.20991e-05	6.4702e-06	1.94629e-05	4.21112e-05	3.8087e-05	6.09219e-05
